# Supplementary material for: Inositol Derivatives with Anti-Inflammatory Activity from Leaves of Solanum capsicoides Allioni
Source: Molecules. 2022 Sep 16;27(18):6063. doi: 10.3390/molecules27186063 (PMC9503535; doi:10.3390/molecules27186063)
Supplement: Supplementary file 1 [file molecules-27-06063-s001.zip]

Archive with 1 entries (1 files):
- molecules-1912371-supplementary.pdf
